# Supplementary material for: Folate-Functionalization Enhances Cytotoxicity of Multivalent DNA Nanocages on Triple-Negative Breast Cancer Cells
Source: Pharmaceutics. 2022 Nov 26;14(12):2610. doi: 10.3390/pharmaceutics14122610 (PMC9786333; doi:10.3390/pharmaceutics14122610)
Supplement: Supplementary file 1 [file pharmaceutics-14-02610-s001.zip]

Archive with 1 entries (1 files):
- pharmaceutics-2015002-supplementary.pdf
